# Supplementary material for: Evaluating the Adjuvant Therapeutic Effects of Probiotic Strains Lactococcus cremoris and Lacticaseibacillus paracasei on Canine Atopic Dermatitis and Their Impact on the Gut and Skin Microbiome
Source: Animals (Basel). 2025 Oct 24;15(21):3098. doi: 10.3390/ani15213098 (PMC12609542; doi:10.3390/ani15213098)
Supplement: Supplementary file 1 [file animals-15-03098-s001.zip]

Archive with 1 entries (1 files):
- animals-3864106-supplementary.pdf
